# Supplementary material for: Ferrimagnetic Clusters as the Origin of Anomalous Curie–Weiss Behavior in ZnFe2O4 Antiferromagnetic Susceptibility
Source: Materials (Basel). 2022 Jul 8;15(14):4789. doi: 10.3390/ma15144789 (PMC9317264; doi:10.3390/ma15144789)
Supplement: Supplementary file 1 [file materials-15-04789-s001.zip]

Archive with 1 entries (1 files):
- materials-1758334-supplementary.pdf
